# Supplementary material for: Rosmarinic Acid Exhibits a Lipid-Lowering Effect by Modulating the Expression of Reverse Cholesterol Transporters and Lipid Metabolism in High-Fat Diet-Fed Mice
Source: Biomolecules. 2021 Oct 6;11(10):1470. doi: 10.3390/biom11101470 (PMC8533102; doi:10.3390/biom11101470)
Supplement: Supplementary file 1 [file biomolecules-11-01470-s001.zip]

Archive with 1 entries (1 files):
- biomolecules-1393316-supplementary.pdf
